# Supplementary material for: The Small Molecule PPARγ Agonist GL516 Induces Feeding-Stimulatory Effects in Hypothalamus Cells Hypo-E22 and Isolated Hypothalami
Source: Molecules. 2022 Jul 30;27(15):4882. doi: 10.3390/molecules27154882 (PMC9369729; doi:10.3390/molecules27154882)
Supplement: Supplementary file 1 [file molecules-27-04882-s001.zip]

Archive with 1 entries (1 files):
- molecules-1819355-supplementary.pdf
